# Supplementary material for: The Prognostic Value of Brain Dysfunction in Critically Ill Patients with and without Sepsis: A Post Hoc Analysis of the ICON Audit
Source: Brain Sci. 2021 Apr 23;11(5):530. doi: 10.3390/brainsci11050530 (PMC8146463; doi:10.3390/brainsci11050530)
Supplement: Supplementary file 1 [file brainsci-11-00530-s001.zip]

Archive with 1 entries (1 files):
- brainsci-1160547-supplementary.pdf
